# Supplementary material for: Data supporting the identification of anti-metastatic drug and natural compound targets in isogenic colorectal cancer cells
Source: Data Brief. 2014 Nov 4;1:73–5. doi: 10.1016/j.dib.2014.10.005 (PMC4459770; doi:10.1016/j.dib.2014.10.005)
Supplement: Supplementary file 1 — Supplementary data [file mmc1.zip]

Archive with 7 entries (7 files):
- CRC_Metastasis_DIB_Table01.pdf
- CRC_Metastasis_DIB_Table02.pdf
- CRC_Metastasis_DIB_Table03.pdf
- CRC_Metastasis_DIB_Table04.pdf
- CRC_Metastasis_DIB_Table05.pdf
- CRC_Metastasis_DIB_Table06.pdf
- CRC_Metastasis_DIB_Table07.pdf
